# Supplementary material for: Genetic Testing for Global Developmental Delay in Early Childhood
Source: JAMA Netw Open. 2024 Jun 5;7(6):e2415084. doi: 10.1001/jamanetworkopen.2024.15084 (PMC11154162; doi:10.1001/jamanetworkopen.2024.15084)
Supplement: Supplement 2. — eTable 1. Comparison of the number of clinically-relevant variants found by different detection methods eTable 2. SNVs/Indels detected by trio-WES eTable 3. CNVs detected by trio-WES eTable 4. CNVs detected by CNV-seq eTable 5. The connection between the number of phenotypes and the number of variants eTable 6. GO enrichment analysis results [file jamanetwopen-e2415084-s002.xlsx]

## Sheet: Sheet1
Zhang J, Xu Y, Liu Y, et al. Genetic testing for global developmental delay in early childhood. JAMA Netw Open. 2024;7(6):e2415084. doi:10.1001/jamanetworkopen.2024.15084
This supplemental material has been provided by the authors to give readers additional information about their work.
eTable 1. Comparison of the number of clinically-relevant variants found by different detection methods
eTable 2. SNVs/Indels detected by trio-WES
eTable 3. CNVs detected by trio-WES
eTable 4. CNVs detected by CNV-seq
eTable 5. The connection between the number of phenotypes and the number of variants
eTable 6. GO enrichment analysis results

## Sheet: eTable 1
eTable 1 Comparison of the number of clinically-relevant variants found by different detection methods
	Positive(%)	Negative(%)
CNV-seq	64(15)	370(85)
Trio-WES	234(54)	200(46)
CNV-seq+Trio-WES	263(61)	171(39)

## Sheet: eTable 2
eTable 2 SNVs/Indels detected by trio-WES
Patient No.	Severity	Family medical history	Craniofacial	Abnormality of the musculoskeletal system	Skin abnormalities	Organ abnormality	Abnormality of the genitourinary system	Dysarthria	Hypotonia	Cerebellar ataxia	Abnormality of eye movement	Malnutrition	Autism Spectrum Disorder	Epilepsy	MRI	Gene	Chromosome	Coding DNA reference sequence	Protein reference sequence	gnomAD MAF	ACMG	ACMG evidence classification	Zygotic type
P2	Severe	No	Yes	Yes	No	No	No	No	No	No	No	No	No	No	Abnormal brain development	IDUA	Chr4	c.300-3C>G c.1210G>T	- p.Glu404*	0.00005804 -	LP P	PM2+PM3+PP3+PP4 PVS1+PM2+PP4	Heterozygous Heterozygous
P3	Moderate	Yes	Yes	No	No	No	No	No	No	No	No	No	No	No	Normal	RAC1	Chr7	c.116A>G	p.Asn39Ser	-	VUS	PM2+PP3	Heterozygous
P5	Severe	No	No	Yes	No	No	No	Yes	No	No	No	No	No	No	Normal	KAT6A	Chr8	c.4100_4101del	p.Glu1367Glyfs*13	-	P	PVS1_Strong+PS2+PM2	Heterozygous
P7	Moderate	No	No	No	No	No	No	No	No	No	No	No	No	No	Abnormal myelination	GRIN1	Chr9	c.2446G>A	p.Val816Ile	-	LP	PS2+PM2	Heterozygous
P8	Mild	No	No	No	No	Yes	No	No	No	No	No	Yes	No	No	Normal	KANSL1	Chr17	c.808_809del	p.Leu270Valfs*10	3.229e-05	P	PVS1+PS2+PM2	Heterozygous
P9	Profound	No	No	No	Yes	No	No	No	Yes	No	Yes	No	No	No	Corpus callosum	IQSEC2	ChrX	c.2668C>T	p.Leu890Phe	-	VUS	PM2+PP3	Hemizygous
P12	Severe	No	No	No	No	No	No	No	No	No	No	No	No	Yes	Corpus callosum	AP4M1	Chr7	c.974+2->T	-	-	VUS	PM2+PP3	Homozygous
P14	Moderate	No	No	No	No	No	No	No	No	No	No	No	No	No	Abnormal brain development, Abnormal myelination	SAMD9	Chr7	c.1670T>C	p.Ile557Thr	4.066e-06	VUS	PS2_Moderate+PM2	Heterozygous
P16	Mild	No	No	No	No	No	No	No	No	No	No	No	No	No	Normal	PEX7	Chr6	c.121G>C c.337G>C	p.Gly41Arg p.Glu113Gln	- -	VUS VUS	PM2+PM5+PP3 PM2+PP3	Heterozygous Heterozygous
P17	Profound	No	No	No	No	No	No	No	Yes	No	No	No	Yes	No	Normal	GABBR2	Chr9	c.2104A>G	p.Met702Val	-	LP	PS2+PM2+PP3	Heterozygous
P18	Profound	No	No	No	No	No	No	No	No	No	No	No	No	No	Abnormal myelination	RAB3GAP1	Chr2	c.718C>T c.1879dupA	p.Gln240* p.Thr627Asnfs*4	- -	P LP	PVS1+PM2+PM3 PVS1+PM2	Heterozygous Heterozygous
P31	Severe	No	No	No	No	No	Yes	No	Yes	No	No	No	Yes	No	Cerebral ventricle	GRIA2	Chr4	c.2359_2361del	p.Trp788del	-	LP	PS2+PM2+PM4	Heterozygous
P32	Moderate	No	No	No	No	No	No	No	No	No	No	No	No	No	Normal	SCN2A	Chr2	c.2827T>C	p.Trp943Arg	-	LP	PS2+PM2+PP3	Heterozygous
P33	Severe	No	Yes	No	No	No	No	Yes	Yes	No	No	No	No	No	Abnormal myelination	FOXP1	Chr3	c.1531_1544del	p.Asn511*	-	P	PVS1+PS2+PM2	Heterozygous
P34	Profound	No	No	No	No	No	No	No	No	No	No	No	No	No	Normal	SLC6A8	ChrX	c.1625_1626CGAGCCGCTGGTCTACAACdup	p.Asn549Argfs*15	-	P	PVS1+PS2+PM2	Hemizygous
P36	Moderate	Yes	Yes	No	No	No	No	No	No	Yes	Yes	No	No	No	Normal	UBE3A	Chr15	c.2383G>A	p.Gly795Arg	-	VUS	PM2+PP3	Heterozygous
P38	Severe	No	No	No	No	No	No	No	No	No	No	No	No	No	Abnormal myelination	UBE3A	Chr15	c.1249C>T	p.Arg417*	-	P	PVS1+PS2+PM2	Heterozygous
P39	Moderate	No	No	No	No	No	No	No	No	No	No	No	No	No	Cerebellar	BRAT1	Chr7	c.1997T>C c.1428delG	p.Leu666Ser p.Arg476Serfs*3	- -	VUS LP	PM2+PM3+PP3 PVS1+PM2	Heterozygous Heterozygous
P46	Severe	Yes	No	No	No	Yes	No	No	No	No	No	No	Yes	No	Cerebellar	EEF1D	Chr8	c.1905+1G>A c.676C>T	- p.Gln226*	0.000003989 -	VUS VUS	PM2+PP3+PP1 PM2+PP1	Heterozygous Heterozygous
P47	Severe	No	Yes	No	Yes	No	No	No	No	No	Yes	No	No	No	Abnormal myelination, Corpus callosum	ELOVL1	Chr1	c.494C>T	p.Ser165Phe	-	P	PS2_VeryStrong+PS3_Supporting+PM2+PP3	Heterozygous
P49	Moderate	No	Yes	No	No	No	No	No	No	No	No	No	No	No	Cerebral ventricle, Cerebellar	DYRK1A	Chr21	c.1078_1079dup	p.Phe361Cysfs*8	-	P	PVS1+PS2+PM2	Heterozygous
P50	Moderate	No	Yes	No	No	No	No	No	No	No	No	No	No	No	Normal	POMT1	Chr9	c.935G>A c.2180C>T	p.Arg312Gln p.Ser727Leu	- 0.0013	VUS VUS	PM2+PP3 PM2+PP3	Heterozygous Heterozygous
P51	Mild	No	Yes	Yes	No	No	No	No	No	No	No	No	No	No	Abnormal myelination, Corpus callosum, Enlarged cisterna magna	NSD1	Chr5	c.6372T>G	p.Cys2124Trp	-	LP	PS2+PM2+PP3	Heterozygous
P52	Severe	No	Yes	No	No	No	No	No	No	No	Yes	No	No	No	Normal	ATP2B3	ChrX	c.537G>C	p.Glu179Asp	-	VUS	PM2+PP3	Hemizygous
P54	Severe	No	Yes	No	No	No	No	No	No	No	No	No	No	No	Abnormal myelination, Corpus callosum	NFIA POLR2A	Chr1 Chr17	c.89dupG c.2291A>G	p.Phe31Valfs*15 p.Asn764Ser	- -	P LP	PVS1+PS2+PM2 PS2+PM2+PP3	Heterozygous Heterozygous
P55	Moderate	No	No	No	No	No	No	No	No	No	No	No	No	No	Cerebral ventricle	EHMT1	Chr9	c.1858C>T	p.Arg620*	-	P	PVS1+PS2+PM2	Heterozygous
P56	Profound	No	No	No	No	Yes	No	No	No	No	Yes	No	No	Yes	Abnormal myelination, Cerebellar	RARS2	Chr6	c.446T>C c.1A>G	p.Ile149Thr p.Met1?	- 0.0001	VUS LP	PM2+PM3+PP3 PVS1_Moderate+PM2+PM3	Heterozygous Heterozygous
P58	Severe	No	No	Yes	Yes	No	No	No	No	No	No	No	No	No	Normal	PURA	Chr5	c.486C>G	p.Asn162Lys	-	LP	PS2+PM2+PP3	Heterozygous
P59	Moderate	No	Yes	Yes	No	No	No	No	No	No	No	Yes	No	No	Corpus callosum	SMARCB1	Chr22	c.1096C>T	p.Arg366Cys	-	LP	PS2+PM2+PP3	Heterozygous
P64	Profound	No	Yes	No	No	No	No	No	No	No	No	No	Yes	No	Normal	CTNNB1	Chr3	c.999C>A	p.Tyr333*	-	P	PVS1+PS2_Moderate+PM2_Supporting	Heterozygous
P66	Severe	No	No	No	No	No	No	No	No	No	No	No	No	No	Normal	CYP2U1	Chr4	c.865C>T c.1126G>A	p.Gln289* p.Glu376Lys	- -	LP VUS	PVS1+PM2_Supporting PM2_Supporting+PM3+PP3	Heterozygous Heterozygous
P68	Severe	No	No	No	No	No	No	No	No	No	No	No	No	No	Normal	RERE	Chr1	c.1351C>T	p.Arg451Cys	-	LP	PS2+PM2_Supporting+PP3	Heterozygous
P69	Mild	No	No	No	No	No	No	No	Yes	No	No	No	No	No	Corpus callosum	TUBB3	Chr16	c.136C>T	p.Arg46Trp	-	LP	PS2+PM2_Supporting+PP3	Heterozygous
P70	Moderate	No	Yes	No	No	No	No	No	No	No	No	No	No	No	Normal	FOXP1	Chr3	c.622C>T	p.Gln208*	-	P	PVS1+PS2+PM2_Supporting	Heterozygous
P72	Mild	No	No	No	No	No	No	No	No	No	No	No	No	No	Abnormal myelination	TTN	Chr2	c.34064A>G c.33247+1G>A	p.Glu11355Gly -	0.0009 0.0000558	VUS LP	PM2_Supporting+PM3 PVS1+PM2_Supporting	Heterozygous Heterozygous
P73	Moderate	No	No	No	No	No	No	No	No	No	No	No	No	No	Normal	SMARCA2	Chr9	c.3490G>A	p.Gly1164Arg	-	VUS	PS2_Moderate+PM2_Supporting+PP3	Heterozygous
P75	Moderate	Yes	No	No	Yes	No	No	No	No	No	No	No	No	No	Abnormal myelination, Corpus callosum	AP1S2	ChrX	c.96_100dup	p.Leu34Glnfs*8	-	LP	PVS1+PM2_Supporting	Hemizygous
P77	Moderate	No	No	No	No	No	No	No	Yes	No	No	No	No	No	Normal	GRIN1	Chr9	c.1697_1699del	p.Val566del	-	LP	PS2+PM4+PM2_Supporting	Heterozygous
P78	Moderate	No	No	No	No	No	No	No	No	No	No	No	No	No	Normal	UBE3A	Chr15	c.268dupA	p.Met90Asnfs*7	-	P	PVS1+PS2+PM2_Supporting	Heterozygous
P80	Severe	No	No	No	No	No	No	No	No	No	No	No	No	No	Enlarged cisterna magna	HEXA	Chr15	c.1559G>A c.967G>T	p.Gly520Asp p.Glu323*	- -	VUS LP	PM3+PM2_Supporting+PP3 PVS1+PM2_Supporting	Heterozygous Heterozygous
P82	Mild	No	No	No	No	No	No	No	No	No	No	No	No	No	Normal	GRIN2B	Chr12	c.2044C>T	p.Arg682Cys	-	P	PS2_VeryStrong+PM2_Supporting+PP3	Heterozygous
P85	Profound	No	Yes	Yes	No	Yes	No	No	No	No	No	Yes	No	No	Abnormal myelination, Cerebellar	VPS13B	Chr8	c.2934G>A c.5359C>T	p.Gln978= p.Arg1787Cys	0.00005439 0.00001993	VUS VUS	PM2_Supporting+PP3 PM2_Supporting+PP3	Heterozygous Heterozygous
P87	Moderate	No	No	No	No	No	No	No	No	No	No	No	No	No	Abnormal myelination, Cerebral ventricle	MYT1L	Chr2	c.2788delG	p.Ala930Glnfs*8	-	P	PVS1+PS2+PM2_Supporting	Heterozygous
P88	Moderate	No	Yes	No	Yes	No	No	No	Yes	Yes	No	Yes	No	No	Cerebral ventricle, Corpus callosum	SPR	Chr2	c.302C>T	p.Ala101Val	0	VUS	PS2_Moderate+PM2_Supporting+PP3	Heterozygous
P91	Profound	No	No	No	No	No	No	No	No	No	No	No	No	No	Normal	ITPR1	Chr3	c.7642_7644del	p.Lys2548del	-	P	PS2_VeryStrong+PM4+PM2_Supporting	Heterozygous
P93	Moderate	No	Yes	No	No	No	No	No	No	No	No	Yes	No	No	Corpus callosum, Enlarged cisterna magna	CNOT3	Chr19	c.1446_1447dupT	p.Val483Cysfs*32	-	P	PVS1+PS2+PM2_Supporting	Heterozygous
P98	Severe	No	No	No	No	No	No	No	No	No	No	No	Yes	No	Normal	SCN2A	Chr2	c.1412C>A	p.Ser471*	-	P	PVS1+PS2+PM2_Supporting	Heterozygous
P101	Moderate	No	Yes	No	No	No	No	No	No	No	No	No	No	No	Normal	KMT2D	Chr12	c.1394C>G	p.Ser465*	-	P	PVS1+PS2+PM2_Supporting	Heterozygous
P102	Moderate	No	No	Yes	No	No	No	Yes	No	No	No	Yes	No	No	Abnormal myelination	COMP	Chr19	c.1414_1419del	p.Asp472_Asp473del	-	VUS	PS2+PM2_Supporting	Heterozygous
P107	Moderate	No	Yes	No	No	No	No	No	No	No	No	No	No	No	Normal	SYNGAP1	Chr6	c.1053delC	p.Thr352Profs*14	-	P	PVS1+PS2+PM2_Supporting	Heterozygous
P109	Moderate	No	No	No	No	No	No	No	No	No	No	Yes	No	No	Normal	GATAD2B	Chr1	c.1045C>T	p.Gln349*	-	P	PVS1+PS2+PM2_Supporting	Heterozygous
P110	Moderate	No	No	No	No	No	No	No	No	No	No	No	No	No	Normal	CYP2U1	Chr4	c.2T>A c.490+1_490+19del	p.Met1? -	- -	LP P	PVS1_Moderate+PM2_Supporting+PM3+PP4 PVS1+PM2_Supporting+PP4	Heterozygous Heterozygous
P111	Moderate	No	No	No	No	No	No	No	No	Yes	No	No	No	No	Abnormal myelination, Cerebral ventricle, Cerebellar	TUBB4A	Chr19	c.763G>A	p.Val255Ile	-	LP	PS2+PS3_Supporting+PS4_Supporting+PM2_Supporting+PP2+PP3	Heterozygous
P113	Moderate	No	Yes	No	No	No	Yes	No	No	No	No	No	No	No	Normal	BCL11A	Chr2	c.1A>G	p.Met1?	-	LP	PVS1_Moderate+PS2+PM2_Supporting	Heterozygous
P114	Profound	No	Yes	No	No	No	No	No	No	No	Yes	No	No	No	Enlarged cisterna magna, Cerebellar	PMPCA	Chr9	c.468_469del c.1098C>A	p.Asp156Glufs*13 p.Asn366Lys	- -	LP VUS	PVS1+PM2_Supporting PM3+PM2_Supporting+PP3	Heterozygous Heterozygous
P119	Moderate	Yes	No	No	No	No	No	No	No	No	No	No	No	Yes	Normal	MECP2	ChrX	c.473C>T	p.Thr158Met	-	P	PS2_VeryStrong+PS4+PS3_Moderate+PP3+PM2_Supporting	Heterozygous
P120	Moderate	No	No	No	No	No	No	No	Yes	No	No	No	No	No	Abnormal brain development	CASK	ChrX	c.2457delG	p.Lys820Argfs*7	-	P	PVS1+PS2_Moderate+PM2_Supporting	Heterozygous
P122	Severe	No	Yes	No	No	No	No	No	No	No	No	Yes	No	No	Normal	AUTS2	Chr7	c.2318dupC	p.Met774Asnfs*14	-	P	PVS1+PS2+PM2_Supporting	Heterozygous
P123	Moderate	No	No	No	No	Yes	No	No	No	No	No	No	No	No	Abnormal myelination	VPS13B	Chr8	c.2650+1G>A c.9337A>T	- p.Asn3113Tyr	- -	LP VUS	PVS1+PM2_Supporting PM3+PM2_Supporting+PP3	Heterozygous Heterozygous
P124	Severe	No	No	No	No	No	No	No	No	No	No	No	No	No	Cerebral ventricle	EEF1A2	Chr20	c.271G>A	p.Asp91Asn	-	P	PS2_VeryStrong+PP2+PP3+PM2_Supporting	Heterozygous
P126	Severe	No	Yes	No	No	No	No	No	No	No	No	No	No	No	Normal	MECP2	ChrX	c.473C>T	p.Thr158Met	-	P	PS2_VeryStrong+PS3_Moderate+PS4+PM2_Supporting+PP3	Heterozygous
P128	Moderate	No	Yes	No	Yes	Yes	Yes	No	No	No	No	No	No	No	Normal	ZEB2	Chr2	c.3210C>G	p.Tyr1070*	-	P	PVS1_Strong+PS2+PM2_Supporting	Heterozygous
P130	Severe	No	No	No	No	No	No	No	No	No	No	No	No	No	Normal	NEXMIF	ChrX	c.2370delG	p.Thr791Hisfs*29	-	P	PVS1+PS2_Moderate+PM2_Supporting	Heterozygous
P131	Severe	Yes	Yes	Yes	Yes	Yes	No	No	Yes	No	No	No	No	No	Abnormal brain development, Cerebellar	FGFR3	Chr4	c.1138G>A	p.Gly380Arg	-	P	PS1+PS4+PS3_Moderate+PM2_Supporting+PP3	Heterozygous
P132	Profound	No	No	No	No	No	No	No	No	No	No	No	No	No	Abnormal brain development, Enlarged cisterna magna	NOVA2	Chr19	c.820_828delinsCTTCA	p.Thr274Leufs*121	-	P	PVS1_Strong+PS2+PM2_Supporting	Heterozygous
P133	Moderate	Yes	No	No	No	Yes	No	No	No	No	No	Yes	No	No	Corpus callosum	FGFR3	Chr4	c.749C>G	p.Pro250Arg	0.0000139573	LP	PS2_Moderate+PS3_Supporting+PS4+PP3+PM2_Supporting	Heterozygous
P134	Moderate	No	Yes	Yes	No	Yes	No	No	No	No	No	No	No	No	Enlarged cisterna magna	IDS	ChrX	c.514C>T	p.Arg172*	-	P	PVS1+PM2_Supporting+PS4_Moderate	Hemizygous
P135	Profound	Yes	Yes	No	No	No	No	No	No	No	Yes	Yes	No	No	Abnormal myelination	ATRX	ChrX	c.5275C>A	p.His1759Asn	-	VUS	PM2_Supporting+PP2+PP3	Hemizygous
P137	Severe	No	No	No	No	No	No	No	Yes	No	No	No	No	No	Abnormal neuronal migration, Corpus callosum	DYNC1H1	Chr14	c.3338A>G	p.Gln1113Arg	-	LP	PS2+PM2_Supporting+PP3	Heterozygous
P138	Mild	No	No	No	Yes	No	No	No	Yes	No	No	No	No	No	Abnormal myelination	GDI1	ChrX	c.868C>T	p.Arg290Cys	-	VUS	PM2_Supporting+PP2+PP3	Hemizygous
P142	Severe	No	Yes	No	No	No	No	No	Yes	No	No	No	No	No	Normal	TCF4	Chr18	c.507_510del	p.Thr170Argfs*63	-	P	PVS1+PS2_Moderate+PM2_Supporting	Heterozygous
P154	Severe	Yes	No	No	No	Yes	No	No	Yes	No	No	No	No	No	Cerebellar	SNX14	Chr6	c.2107+5G>T	-	-	VUS	PM2_Supporting+PP3	Homozygous
P155	Mild	Yes	No	No	No	No	No	No	No	No	No	No	No	No	Normal	DLG4	Chr17	c.771G>A	p.Ala257=	-	VUS	PS2_Moderate+PM2_Supporting+PP3	Heterozygous
P157	Profound	No	Yes	No	No	No	No	No	Yes	No	Yes	No	No	No	Abnormal myelination, Enlarged cisterna magna	PMM2	Chr16	c.430T>C c.395T>C	p.Phe144Leu p.Ile132Thr	0.002 0.00006274	LP P	PM3_Strong+PP1_Moderate+PP3 PM3_VeryStrong+PM2_Supporting+PP3	Heterozygous Heterozygous
P158	Moderate	No	No	No	No	No	No	No	No	No	No	No	No	No	Normal	EEF1A2	Chr20	c.933T>A	p.Asn311Lys	-	VUS	PS2_Moderate+PM2_Supporting+PP2+PP3	Heterozygous
P161	Moderate	No	Yes	No	No	Yes	No	No	No	No	Yes	No	No	No	Normal	HNRNPH2	ChrX	c.616C>T	p.Arg206Trp	-	P	PS2_VeryStrong+PM5+PM2_Supporting+PS4_Supporting+PP2+PP3	Heterozygous
P163	Moderate	No	Yes	No	No	No	No	No	Yes	No	No	No	No	No	Normal	TCF4	Chr18	c.1874T>G	p.Val625Gly	-	LP	PS2+PM2_Supporting+PP3	Heterozygous
P165	Moderate	No	No	No	No	No	No	No	No	No	No	No	No	No	Abnormal myelination	SETD1A	Chr16	c.4808G>A	p.Arg1603His	0	LP	PS2+PM2_Supporting+PP3	Heterozygous
P169	Moderate	No	No	Yes	No	No	No	No	No	No	No	No	No	No	Abnormal myelination	PANK2	Chr20	c.1663-2A>G	-	-	VUS	PVS1_Moderate+PM2_Supporting	Homozygous
P171	Severe	No	No	No	Yes	No	No	No	No	No	No	No	No	No	Cerebellar	PLA2G6	Chr22	c.1077G>A exon(4-5)del	p.Ser359= -	0.00008755 -	P P	PM3_VeryStrong+PS3+PM2_Supporting+PP3 PVS1+PM3+PM2_Supporting	Heterozygous Heterozygous
P172	Severe	No	Yes	No	No	No	No	No	No	No	No	Yes	No	Yes	Abnormal myelination	KDM3B ST3GAL5	Chr5 Chr2 Chr2	c.5051C>T c.1000del c.601G>A	p.Pro1684Leu p.Arg334Glufs*15 p.Gly201Arg	- 0.0001 0.00001196	LP VUS VUS	PS2+PM2_Supporting+PP2+PP3 PVS1_Strong+PM2_Supporting PM2_Supporting+PP1+PP3	Heterozygous Heterozygous Heterozygous
P174	Profound	No	Yes	Yes	Yes	No	No	No	No	No	No	No	No	No	Cerebral ventricle	TCF4	Chr18	c.1146G>A	p.Leu382=	-	LP	PS2+PM2_Supporting+PP3	Heterozygous
P180	Moderate	No	Yes	No	No	Yes	No	No	No	No	Yes	Yes	No	No	Abnormal myelination	GABRB2	Chr5	c.904G>T	p.Val302Leu	-	LP	PS2+PM5+PM2_Supporting+PP3	Heterozygous
P181	Profound	Yes	Yes	No	No	No	No	No	No	No	No	No	No	No	Abnormal myelination, Corpus callosum	TREX1	Chr3	c.294dup c.868_885del	p.Cys99Metfs*3 p.Pro290_Ala295del	0.001 0.00006373	P P	PVS1_Strong+PM3_Strong+PP1_Strong+PM2_Supporting PM3_VeryStrong+PM4+PP1+PM2_Supporting	Heterozygous Heterozygous
P183	Moderate	No	No	No	No	No	No	No	Yes	No	No	No	No	No	Normal	SOX5	Chr12	c.1771G>C	p.Gly591Arg	-	LP	PS2+PM2_Supporting+PP3	Heterozygous
P184	Severe	Yes	Yes	Yes	No	No	No	No	Yes	No	No	No	No	Yes	Abnormal brain development, Abnormal myelination	NFIX	Chr19	c.385C>T	p.Arg129Cys	-	LP	PS2+PM2_Supporting+PP3	Heterozygous
P188	Severe	No	Yes	No	No	No	No	No	Yes	No	No	No	No	No	Normal	DDX3X	ChrX	c.1582C>T	p.Arg528Cys	-	P	PS2_VeryStrong+PS3_Supporting+PM2_Supporting+PP2+PP3	Heterozygous
P189	Profound	No	No	No	No	No	No	No	Yes	No	No	No	No	No	Abnormal neuronal migration, Abnormal myelination, Enlarged cisterna magna, Cerebellar	MAST1	Chr19	c.1559_1560insACTCTCCAA	p.Leu518_Lys520dup	-	LP	PS2+PM2_Supporting+PM4	Heterozygous
P191	Moderate	No	Yes	No	No	No	No	No	No	No	Yes	Yes	No	No	Normal	CTNNB1	Chr3	c.1925_1926del	p.Glu642Valfs*5	-	P	PVS1+PS2_VeryStrong+PM2_Supporting	Heterozygous
P196	Moderate	No	Yes	No	No	No	No	No	No	No	Yes	No	No	No	Abnormal myelination, Corpus callosum	FOXG1	Chr14	c.974dup	p.Leu325Phefs*130	-	P	PVS1_Strong+PS2_VeryStrong+PM2_Supporting	Heterozygous
P197	Moderate	No	Yes	No	No	No	No	No	Yes	No	No	No	No	No	Normal	FBXW11	Chr5	c.1543C>G	p.Arg515Gly	-	VUS	PS2_Moderate+PM2_Supporting+PP2+PP3	Heterozygous
P198	Severe	No	Yes	No	Yes	No	No	No	No	No	No	No	No	No	Corpus callosum	TCF4	Chr18	c.776del	p.Pro259Hisfs*5	-	P	PVS1+PS2_Moderate+PM2_Supporting	Heterozygous
P200	Mild	No	No	No	No	No	No	No	No	No	No	No	No	No	Abnormal brain development, Abnormal myelination, Abnormal signals in the basal ganglia region	TRPS1	Chr8	c.974C>G	p.Ser325*	-	P	PVS1+PS2_Moderate+PM2_Supporting	Heterozygous
P201	Mild	No	No	No	No	No	No	No	Yes	No	Yes	No	No	No	Cerebellar	CPLANE1	Chr5	c.8732_8733dup c.232G>C	p.Leu2912Thrfs*2 p.Gly78Arg	- -	P VUS	PVS1+PM2_Supporting+PP4 PM3+PM2_Supporting+PP3+PP4	Heterozygous Heterozygous
P203	Severe	No	No	No	No	No	No	No	Yes	No	No	No	No	No	Normal	MECP2	ChrX	c.518G>A	p.Gly173Glu	-	LP	PS2+PM2_Supporting+PP3	Heterozygous
P207	Moderate	No	Yes	No	No	No	No	No	Yes	No	No	No	No	No	Normal	CASK	ChrX	c.274G>T	p.Glu92*	-	P	PVS1+PS2+PM2_Supporting	Heterozygous
P208	Severe	No	Yes	No	No	No	No	No	Yes	No	No	No	No	No	Normal	DNMT3A	Chr2	c.2644C>T	p.Arg882Cys	0.0002	P	PS2_VeryStrong+PM5+PP2+PP3	Heterozygous
P209	Mild	No	No	No	No	No	No	No	Yes	No	No	No	No	No	Normal	STXBP1	Chr9	c.656dup	p.Met219Ilefs*20	-	P	PVS1+PS2_Moderate+PM2_Supporting	Heterozygous
P210	Profound	No	Yes	Yes	Yes	Yes	No	No	Yes	No	Yes	No	No	No	Cerebral ventricle	MED12	ChrX	c.5920C>T	p.Gln1974*	-	P	PVS1+PS2+PM2_Supporting	Heterozygous
P214	Severe	No	Yes	No	No	No	No	No	No	No	No	No	Yes	No	Abnormal myelination	UPF3B	ChrX	c.684_687del	p.Arg229Lysfs*18	-	LP	PVS1+PM2_Supporting	Hemizygous
P218	Severe	No	No	No	No	No	No	No	Yes	No	Yes	No	No	No	Abnormal myelination	GJC2	Chr1	c.373C>T	p.Arg125*	7.19e-06	LP	PVS1_Strong+PM3+PM2_Supporting	Homozygous
P220	Moderate	Yes	No	No	No	No	No	No	No	No	No	No	No	No	Normal	AHDC1	Chr1	c.4012C>T	p.Arg1338*	0	LP	PVS1_Strong+PS2_Moderate+PM2_Supporting	Heterozygous
P222	Moderate	No	Yes	No	No	No	No	No	No	No	No	No	No	No	Abnormal myelination, Corpus callosum	NEUROD2	Chr17	c.385C>T	p.Arg129Trp	0	LP	PS2+PS3_Supporting+PM2_Supporting+PP3	Heterozygous
P223	Moderate	Yes	No	No	No	No	No	No	Yes	No	No	No	No	No	Abnormal myelination	ARHGEF9	ChrX	c.1107C>G	p.Tyr369*	-	P	PVS1+PS2_Moderate+PM2_Supporting	Hemizygous
P224	Severe	No	Yes	No	No	No	No	No	No	No	No	No	No	No	Normal	KCNB1	Chr20	c.1193G>A	p.Cys398Tyr	-	VUS	PS2_Moderate+PM2_Supporting+PP3+PP2	Heterozygous
P226	Mild	No	Yes	No	No	No	Yes	No	No	No	No	No	No	No	Normal	MED13L	Chr12	c.4115-2A>C	-	-	P	PVS1+PS2_Moderate+PM2_Supporting	Heterozygous
P227	Profound	No	Yes	No	No	No	No	No	Yes	No	No	No	No	No	Corpus callosum	TH	Chr11	c.698G>A c.505C>T	p.Arg233His p.Arg169*	0.000232927 0.0000131	P P	PS3_Moderate+PM3_Verystrong+PM2_Supporting+PP1+PP3 PVS1+PM3_Strong+PM2_Supporting	Heterozygous Heterozygous
P228	Profound	No	Yes	No	Yes	Yes	No	No	No	No	No	No	Yes	No	Abnormal brain development	SGSH	Chr17	c.1225C>T c.220C>T	p.Gln409* p.Arg74Cys	0.0009071313 0.000920363	LP P	PVS1_Strong+PM3+PM2_Supporting PM3_VeryStrong+PS3_Supporting+PM2_Supporting+PP3	Heterozygous Heterozygous
P230	Moderate	Yes	No	No	No	No	No	No	No	No	No	No	No	No	Cerebral ventricle	KMT5B	Chr11	c.292C>T	p.His98Tyr	-	VUS	PS2_Moderate+PM2_Supporting+PP3	Heterozygous
P231	Severe	No	No	No	No	No	No	No	No	No	No	No	Yes	No	Normal	NALCN	Chr13	c.4511A>G	p.Asp1504Gly	-	VUS	PS2_Moderate+PM2_Supporting+PP3	Heterozygous
P234	Mild	No	No	No	No	No	No	No	No	No	No	No	No	No	Normal	KCNQ3	Chr8	c.680G>A	p.Arg227Gln	-	LP	PS2+PM2_Supporting+PS4_Supporting+PP3	Heterozygous
P237	Mild	No	Yes	No	No	Yes	No	No	No	No	No	No	No	No	Abnormal signals in the basal ganglia region	ACTB	Chr7	c.587G>A	p.Arg196His	-	P	PS2_VeryStrong+PS4_Moderate+PM2_Supporting+PP3	Heterozygous
P240	Profound	No	No	No	No	No	No	No	No	No	No	No	No	No	Normal	IQSEC2 NEXMIF	ChrX ChrX	c.3886C>T c.3618G>T	p.Gln1296* p.Lys1206Asn	- -	LP VUS	PVS1_Strong+PS2_Moderate+PM2_Supporting PS2_Moderate+PM2_Supporting+PP3	Hemizygous Chimera
P244	Profound	No	No	No	No	No	No	No	No	No	No	No	No	No	Abnormal brain development, Corpus callosum	FOXG1	Chr14	c.460dupG	p.Glu154Glyfs*301	0	P	PVS1_Strong+PS2_VeryStrong+PS4+PM2_Supporting	Heterozygous
P248	Moderate	No	No	No	No	No	No	No	No	No	Yes	No	No	No	Abnormal myelination, Cerebellar	LAMA1	Chr18	c.4376delC c.716T>G	p.Pro1459Leufs*90 p.Met239Arg	- -	LP VUS	PVS1+PM2_Supporting PM3+PM2_Supporting+PP3	Heterozygous Heterozygous
P250	Severe	Yes	Yes	No	No	No	No	No	No	No	No	Yes	No	No	Normal	SPART	Chr13	c.1573_1574del c.364_365del	p.Leu525* p.Met122Valfs*2	0.00005437 0.0000977121	P P	PVS1+PM3+PM2_Supporting PVS1+PP1_Strong+PM3+PM2_Supporting	Heterozygous Heterozygous
P253	Moderate	No	No	Yes	No	No	No	No	No	No	No	No	No	No	Normal	ZMIZ1	Chr10	c.2812dup	p.Leu938Profs*16	-	P	PVS1+PS2+PM2_Supporting	Heterozygous
P254	Moderate	No	Yes	No	No	Yes	No	No	No	No	No	Yes	No	No	Normal	MED13L	Chr12	c.3154C>T	p.Arg1052*	-	P	PVS1+PS2_Moderate+PM2_Supporting	Heterozygous
P255	Severe	No	No	No	No	No	No	No	No	No	No	No	No	Yes	Abnormal myelination	CACNA1C	Chr12	c.2219G>T	p.Gly740Val	-	VUS	PS2_Moderate+PM2_Supporting+PP3	Heterozygous
P258	Mild	No	No	No	No	Yes	No	No	No	No	No	No	No	No	Normal	SCN2A	Chr2	c.2158G>T	p.Glu720*	-	P	PVS1+PS2+PM2_Supporting	Heterozygous
P259	Moderate	No	No	No	No	No	No	No	No	No	No	No	No	No	Abnormal myelination	SDHA	Chr5	c.448G>A c.562C>T	p.Val150Met p.Arg188Trp	0.0000418714 0.0000139573	VUS VUS	PM2_Supporting+PP3+PP1 PM2_Supporting+PP3	Heterozygous Heterozygous
P264	Mild	No	No	No	No	No	No	No	No	No	No	No	No	No	Abnormal signals in the basal ganglia region	PLA2G6	Chr22	c.2091delG c.1922delC	p.Arg697Serfs*7 p.Pro641Leufs*25	- -	P LP	PVS1+PM3+PM2_Supporting PVS1+PM2_Supporting	Heterozygous Heterozygous
P265	Moderate	No	Yes	Yes	Yes	Yes	No	No	Yes	No	No	No	No	No	Cerebellar	CPLANE1	Chr5	c.3782delA c.81+5G>A	p.Lys1261Serfs*10 -	0.000004 -	LP VUS	PVS1+PM2_Supporting PM3+PM2_Supporting+PP3	Heterozygous Heterozygous
P268	Severe	No	Yes	No	No	No	No	No	No	No	No	No	No	No	Normal	CLCN4	ChrX	c.1664C>T	p.Ala555Val	-	LP	PS2+PS3_Supporting+PM2_Supporting+PP2+PP3	Heterozygous
P271	Mild	Yes	Yes	No	No	No	No	No	No	No	No	No	No	No	Normal	NFIX SHROOM4	Chr19 ChrX	c.443dupT c.1922C>T	p.Leu150Profs*5 p.Ser641Phe	- 0.0002	LP VUS	PVS1+PM2_Supporting PM2_Supporting+PP3	Heterozygous Hemizygous
P272	Profound	No	No	No	No	No	No	No	No	No	No	No	No	No	Cerebral ventricle	SOX5	Chr12	c.470delA	p.Asn157Thrfs*32	-	P	PVS1+PS2_Moderate+PM2_Supporting	Heterozygous
P273	Moderate	No	No	No	No	No	No	No	Yes	No	No	No	No	No	Abnormal myelination, Corpus callosum	RERE	Chr1	c.4297C>G	p.His1433Asp	-	LP	PS2+PM2_Supporting+PP3	Heterozygous
P283	Moderate	No	No	No	No	Yes	No	No	No	No	No	No	No	Yes	Normal	NGLY1	Chr3	c.1756C>T c.1405C>T	p.Arg586* p.Arg469*	0 0.0002	LP P	PVS1_Strong+PM3+PM2_Supporting PVS1+PM3_Supporting+PM2_Supporting	Heterozygous Heterozygous
P284	Severe	Yes	No	No	No	No	No	No	No	No	No	No	No	Yes	Abnormal signals in the basal ganglia region	HEXB	Chr5	c.971C>G c.1431_1432del	p.Pro324Arg p.Lys478Thrfs*19	- 0.000007957	VUS P	PM3+PM2_Supporting+PP3 PVS1+PM3+PM2_Supporting	Heterozygous Heterozygous
P285	Severe	No	No	No	No	No	No	No	No	No	No	No	No	Yes	Normal	VAMP2	Chr17	c.157_161delinsAAGCTGTC	p.Val53_Leu54delinsLysLeuSer	-	VUS	PS2_Moderate+PM4+PM2_Supporting	Heterozygous
P288	Severe	No	No	No	No	No	No	No	Yes	No	No	No	No	Yes	Abnormal myelination	EIF2B4	Chr2	c.1472C>T c.820A>T	p.Thr491Ile p.Asn274Tyr	- -	VUS VUS	PM2_Supporting+PP3 PM2_Supporting+PP3	Heterozygous Heterozygous
P289	Severe	No	No	No	No	Yes	No	No	Yes	No	No	No	No	No	Normal	POLR2A	Chr17	c.3364C>T	p.Pro1122Ser	-	LP	PS2+PM2_Supporting+PP3+PP2	Heterozygous
P290	Severe	Yes	No	No	No	No	No	No	No	No	No	No	No	Yes	Normal	SYNGAP1	Chr6	c.3141_3142del	p.Gly1048Alafs*104	-	LP	PVS1+PM2_Supporting	Heterozygous
P292	Severe	No	No	No	No	No	No	No	No	No	No	No	No	No	Abnormal myelination	MED12	ChrX	c.397-12A>G	-	-	VUS	PS2_Moderate+PM2_Supporting+PP3	Hemizygous
P293	Severe	No	No	No	No	No	No	No	No	No	No	No	No	No	Normal	ADNP	Chr20	c.2120_2123del	p.Asn707Serfs*8	-	P	PVS1_Strong+PS2+PM2_Supporting	Heterozygous
P294	Severe	No	No	No	No	No	No	No	Yes	No	No	Yes	No	No	Normal	GRIN2B	Chr12	c.2459G>C	p.Gly820Ala	3.976e-06	P	PS2_VeryStrong+PM2_Supporting+PP2+PP3	Heterozygous
P295	Profound	No	No	No	No	No	No	No	No	No	No	No	No	No	Abnormal neuronal migration	NAA10 KMT2B	ChrX Chr19	c.384T>G c.6196G>T	p.Phe128Leu p.Asp2066Tyr	- -	LP VUS	PS2+PM2_Supporting+PP3 PP2+PM2_Supporting+PP3	Heterozygous Heterozygous
P297	Mild	No	No	No	No	No	No	No	Yes	No	No	No	No	No	Normal	LAMA2	Chr6	c.3718C>T c.4517G>C	p.Gln1240* p.Cys1506Ser	- 0.000003979	P LP	PVS1+PM2_Supporting+PM3_Supporting PM2_Supporting+PM3+PP1_Moderate+PP3	Heterozygous Heterozygous
P305	Profound	No	No	No	No	No	No	No	No	No	No	No	No	Yes	Normal	KCNQ2	Chr20	c.587C>T	p.Ala196Val	-	P	PS2+PS4_Moderate+PS3_Supporting+PM2_Supporting+PP1+PP2+PP3	Heterozygous
P306	Profound	No	No	No	No	No	No	No	Yes	No	No	No	No	No	Abnormal signals in the basal ganglia region	GABRG2	Chr5	c.316G>A	p.Ala106Thr	-	P	PS2_VeryStrong+PM2_Supporting+PS3_Supporting+PP3	Heterozygous
P307	Profound	No	Yes	No	No	Yes	No	No	No	No	No	No	No	No	Normal	ATRX	ChrX	c.658T>C	p.Cys220Arg	-	VUS	PM5+PM2_Supporting+PP2+PP3	Hemizygous
P311	Moderate	No	Yes	Yes	No	No	No	No	No	No	No	No	No	No	Normal	GNPTAB	Chr12	c.3053A>G c.1090C>T	p.Asp1018Gly p.Arg364*	0.000003978 0.0001	VUS P	PM3+PM2_Supporting+PS3_Supporting+PP3 PVS1+PM3_VeryStrong+PM2_Supporting	Heterozygous Heterozygous
P312	Moderate	No	No	No	No	No	No	No	Yes	No	No	No	No	No	Abnormal myelination	MSTO1	Chr1	c.835C>T c.971C>T	p.Arg279Cys p.Thr324Ile	0.0000119679 0.000271828	VUS P	PM3+PP3+PM2_Supporting PS3+PM3_Strong+PM2_Supporting	Heterozygous Heterozygous
P314	Profound	No	Yes	No	No	Yes	No	No	No	No	No	No	No	Yes	Corpus callosum	DDC	Chr7	c.242C>T c.367G>A	p.Pro81Leu p.Gly123Arg	- 0.0000131447	LP VUS	PM3+PS3_Supporting+PM2_Supporting+PP3+PP4 PM3+PM2_Supporting+PP3+PP4	Heterozygous Heterozygous
P315	Mild	Yes	No	No	No	No	No	No	No	No	No	No	No	Yes	Normal	GABRB2	Chr5	c.239A>T	p.Asp80Val	-	VUS	PS2_Moderate+PM2_Supporting+PP2+PP3	Heterozygous
P316	Severe	No	No	No	No	No	No	No	No	No	No	No	No	No	Normal	KIF1A	Chr2	c.920G>A	p.Arg307Gln	-	P	PS2_VeryStrong+PM2_Supporting+PP3	Heterozygous
P317	Severe	No	Yes	No	Yes	No	No	No	No	No	No	No	No	No	Normal	TCF4	Chr18	c.1650-10T>A	-	-	VUS	PS2_Moderate+PM2_Supporting+PP3	Heterozygous
P318	Mild	Yes	No	No	No	No	No	No	No	No	No	No	No	No	Abnormal myelination	PLA2G6	Chr22	c.208C>T c.1055C>T	p.Arg70* p.Thr352Ile	0.0000318532 0.0000064056	P VUS	PVS1+PM2_Supporting+PM3_Supporting PM3+PM2_Supporting+PP3	Heterozygous Heterozygous
P321	Mild	No	Yes	No	No	Yes	No	No	No	No	No	Yes	No	No	Abnormal brain development	AHDC1	Chr1	c.4682_4695del	p.Asp1561Valfs*126	-	VUS	PVS1_Moderate+PS2_Moderate+PM2_Supporting	Heterozygous
P323	Mild	No	No	No	No	No	No	No	No	No	No	No	No	No	Normal	AUTS2	Chr7	c.1508dup	p.Leu503Phefs*7	-	P	PVS1+PS2_Moderate+PM2_Supporting	Heterozygous
P327	Severe	Yes	No	No	No	No	No	No	No	No	No	No	No	No	Normal	SATB2	Chr2	c.279delT	p.Phe93Leufs*25	-	LP	PVS1+PM2_Supporting	Heterozygous
P329	Moderate	No	No	No	No	No	No	No	Yes	No	No	Yes	No	No	Normal	ARID2	Chr12	c.3555_3558dup	p.Val1187Asnfs*55	-	LP	PVS1+PM2_Supporting	Heterozygous
P330	Profound	No	Yes	Yes	Yes	Yes	No	No	No	No	No	Yes	No	No	Abnormal myelination	SMC1A	ChrX	c.2327T>C	p.Val776Ala	-	LP	PS2+PM2_Supporting+PP3+PP4	Heterozygous
P331	Moderate	Yes	Yes	No	No	No	No	No	No	No	No	No	No	No	Normal	VARS1	Chr6	c.2567G>A c.614_616del	p.Arg856Gln p.Gly205del	0.000641026 0.0000543656	VUS VUS	PM2_Supporting+PP3 PM4+PM2_Supporting	Heterozygous Heterozygous
P334	Profound	No	Yes	No	No	No	No	No	No	No	No	No	No	No	Abnormal myelination	GRIN1	Chr9	c.2479G>A	p.Gly827Arg	0.0000039883	P	PS2_VeryStrong+PM2_Supporting+PP3+PP2+PS4_Supporting	Heterozygous
P335	Mild	No	Yes	No	No	No	No	No	No	No	No	No	No	No	Abnormal myelination	ANKRD11	Chr16	c.7822C>T	p.Arg2608Trp	-	VUS	PS2_Moderate+PM2_Supporting	Heterozygous
P337	Severe	Yes	No	No	No	No	No	No	No	No	No	No	Yes	No	Enlarged cisterna magna	MAP1B	Chr5	c.7013-1G>C	-	-	VUS	PVS1_Moderate+PM2_Supporting	Heterozygous
P339	Profound	No	Yes	No	No	No	No	No	No	No	No	No	No	No	Normal	SPTAN1	Chr9	c.6948G>T	p.Gln2316His	-	LP	PM5+PS2_Moderate+PP2+PM2_Supporting+PP3	Heterozygous
P340	Severe	No	Yes	Yes	No	No	No	No	No	No	No	No	No	No	Normal	EHMT1	Chr9	c.755_756dup	p.Phe253ProfsTer30	-	P	PVS1+PM2 Supporting+PM6 Supporting	Heterozygous
P342	Severe	Yes	No	No	No	No	No	No	No	No	No	No	No	No	Abnormal myelination, Cerebral ventricle	MECP2	ChrX	c.1061_*23delins228	p.Pro354Glnfs*39	-	LP	PVS1+PM2_Supporting	Hemizygous
P343	Profound	No	Yes	No	No	No	No	No	No	No	No	No	No	No	Abnormal brain development, Abnormal myelination	MMACHC	Chr1	c.609G>A	p.Trp203*	0.000556235	P	PM3_VeryStrong+PVS1_Strong+PM2_Supporting	Homozygous
P345	Moderate	No	No	No	No	No	No	No	No	No	No	No	No	No	Normal	ASXL3	Chr18	c.3397delC	p.Leu1133Serfs*10	-	LP	PVS1_Strong+PS2_Moderate+PM2_Supporting	Heterozygous
P346	Moderate	No	No	No	No	No	No	No	No	No	No	No	No	No	Abnormal myelination	FRMPD4	ChrX	c.3017C>A	p.Ser1006*	-	P	PVS1+PS2_Moderate+PM2_Supporting	Hemizygous
P348	Moderate	No	Yes	No	No	Yes	No	No	No	No	No	No	No	No	Normal	H3-3A	Chr1	c.326A>G	p.Asn109Ser	-	LP	PM2_Supporting+PS2+PP2	Heterozygous
P350	Mild	No	Yes	No	No	No	No	No	No	No	No	No	No	No	Abnormal brain development, Abnormal myelination	DYRK1A	Chr21	c.586C>T	p.Arg196*	0	P	PVS1+PS2_VeryStrong+PM2_Supporting	Heterozygous
P355	Severe	No	Yes	No	Yes	No	No	No	No	No	No	No	No	No	Abnormal myelination	ALDH3A2	Chr17	c.1157A>G c.325G>A	p.Asn386Ser p.Gly109Arg	0.000641849 0.0000159084	P VUS	PM3_VeryStrong+PM2_Supporting+PP3 PM3+PM2_Supporting+PP3	Heterozygous Heterozygous
P356	Moderate	No	Yes	No	Yes	No	No	No	No	No	No	No	Yes	No	Enlarged cisterna magna	KIF4A	ChrX	c.149C>G	p.Thr50Ser	-	VUS	PM2_Supporting+PP3	Hemizygous
P358	Mild	No	No	No	Yes	No	No	No	No	No	No	No	Yes	No	Normal	AFF2	ChrX	c.926T>C	p.Ile309Thr	0.00001093	VUS	PM2+PP3	Hemizygous
P363	Mild	No	Yes	Yes	No	Yes	No	No	Yes	No	No	No	No	No	Normal	PUF60	Chr8	c.882_885del	p.Gln295Thrfs*63	-	LP	PVS1+PM2	Heterozygous
P364	Moderate	No	Yes	No	No	No	No	No	No	No	No	Yes	No	No	Corpus callosum, Enlarged cisterna magna	ERCC8	Chr5	loss1(exon:4)125 bp c.394_398delTTACA p.L132fs*6	- p.Leu132fsTer6	0 -	P P	PVS1+PM2+PM3 PVS1+PM2+PM3	Heterozygous Homozygous
P366	Profound	No	No	No	Yes	No	No	No	No	No	No	No	No	No	Normal	ASXL1 RYR1	Chr20 Chr19	c.1621C>T c.2327T>A	p.Arg541Trp p.Phe776Tyr	-	LP LP	PS2+PM2+PP3 PS2+PM2+PP3	Heterozygous Heterozygous
P368	Severe	No	Yes	No	No	Yes	No	No	No	No	No	No	No	Yes	Abnormal brain development, Corpus callosum	TH	Chr11	c.1012A>G c.601C>T	p.Met338Val p.Gln201Ter, 297	- 0.00005476	LP P	PM1+PM2_Supporting+PM3+PP3 PVS1+PM2_Supporting+PM3	Heterozygous Heterozygous
P369	Severe	No	Yes	No	No	Yes	No	No	Yes	No	Yes	No	No	No	Normal	PPP1CB	Chr2	c.371A>G	p.His124Arg	-	LP	PS2+PM1+PM2+PP3	Heterozygous
P372	Severe	No	Yes	No	Yes	No	No	No	No	No	No	No	No	No	Normal	UBE3A	Chr15	c.1621G>A	p.Gly541Arg	-	VUS	PM2+PP3	Heterozygous
P374	Severe	No	Yes	No	No	No	No	No	Yes	No	No	No	No	No	Corpus callosum	ZEB2	Chr2	c.2769C>A	p.Tyr923Stop, 292	-	P	PVS1+PS2+PM2+PP3	Heterozygous
P377	Severe	Yes	No	No	No	No	No	No	Yes	No	No	No	No	Yes	Normal	SLC9A6	ChrX	c.166delG	p.Glu56fsTer51	0	LP	PVS1+PM2	Hemizygous
P378	Moderate	Yes	Yes	No	Yes	No	No	No	No	No	No	No	No	No	Normal	CHD8	Chr14	c.6473G>A	p.Arg2158His	0.002	VUS	PM2+PP3	Heterozygous
P381	Profound	No	No	No	No	No	No	No	Yes	No	No	No	No	Yes	Corpus callosum	SON	Chr21	c.1293delT	p.Ala432fsTer12	-	P	PVS1+PS2+PM2_Supporting	Heterozygous
P384	Mild	Yes	No	Yes	No	No	No	No	No	No	No	No	No	No	Abnormal myelination	WAC	Chr10	c.1349_c.1350delAT	p.Tyr450fsTer11	0	P	PVS1+PS2+PM2	Heterozygous
P386	Moderate	No	No	No	No	No	Yes	No	No	No	No	No	No	No	Abnormal myelination	LAMA2	Chr6	c.7147C>T c.8556_8558delAAT	p.Arg2383* p.Ile2852del	0.00005441 -	P LP	PVS1+PM2+PM3+PP3+PP4 PM2+PM3+PM4+PP3+PP4	Heterozygous Heterozygous
P387	Severe	No	No	No	Yes	Yes	No	No	Yes	No	No	No	No	No	Normal	TCF4	Chr18	c.1153C>T	p.Arg385*	-	P	PVS1+PM2+PP3+PS2	Heterozygous
P388	Moderate	No	No	No	No	No	No	No	No	No	Yes	No	No	No	Normal	CACNA1G	Chr17	c.4593G>A	p.Met1531Ile	-	LP	PM2+PM5+PP3+PP4+PS2	Heterozygous
P390	Moderate	No	No	No	No	No	No	No	No	No	No	No	No	No	Normal	SMARCA2	Chr9	c.4266G>T	p.Gln1422His	-	LP	PS2+PM2+PP2+PP3	Heterozygous
P392	Moderate	No	No	No	No	No	No	No	Yes	No	No	No	No	No	Normal	VLDLR	Chr9	loss2(exon:1-19)31680 bp	-	0	P	PVS1+PM2+PM3-Supporting	Homozygous
P393	Mild	No	No	No	No	No	No	No	No	No	Yes	No	No	No	Abnormal myelination, Corpus callosum	GJC2	Chr1	c.108_111del	p.Val37*	-	LP	PVS1+PM2+PP3+PP4	Homozygous
P394	Profound	No	Yes	No	No	No	No	No	Yes	No	No	No	No	No	Normal	PPP2R5D	Chr6	c.592G>A	p.Glu198Lys	-	P	PS1+PS2+PM2+PP3	Heterozygous
P399	Moderate	No	Yes	No	No	No	No	No	No	No	No	Yes	No	No	Normal	ERCC8	Chr5	c.394_398del	p.Leu132Asnfs*6	0.0003849	P	PVS1+PM2+PM3+PP3	Homozygous
P404	Mild	No	No	No	No	No	No	No	No	No	No	No	No	No	Normal	SPR	Chr2	c.655C>T	p.Arg219*	3.181e-05	LP	PVS1+PM2+PM3+PP3	Homozygous
P407	Profound	No	No	No	No	Yes	No	No	No	No	Yes	No	No	No	Normal	PURA	Chr5	c.346_356del	p.Asp116Alafs*81	-	LP	PVS1+PM2+PP3+PS2	Heterozygous
P408	Mild	No	No	No	No	No	No	No	No	No	No	No	No	No	Normal	EP300	Chr22	c.6245del	p.Ala2082Valfs*52	-	LP	PVS1+PM2+PS2	Heterozygous
P409	Mild	No	No	No	No	No	No	No	No	No	No	No	No	No	Normal	GNB1	Chr1	c.224A>G	p.Gln75Arg	-	LP	PS2+PM1+PM2_Supporting	Heterozygous
P411	Moderate	No	No	No	No	No	No	No	No	No	No	No	No	No	Normal	MECP2	ChrX	c.473C>T	p.Thr158Met	-	P	PS2_VeryStrong+PS3_Moderate+PS4+PM2_Supporting+PP3	Heterozygous
P413	Severe	No	Yes	No	No	No	No	No	Yes	No	No	No	No	No	Normal	MECP2	ChrX	c.799C>T	p.Arg267*	-	P	PVS1+PM2+PP3+PS2	Heterozygous
P417	Mild	No	No	No	No	No	No	No	No	No	No	No	No	No	Normal	CSNK2A1	Chr20	c.548_550del	p.His183del	-	LP	PS2+PM2_Supporting+PM4	Heterozygous
P418	Mild	No	No	No	No	No	No	No	No	No	No	No	No	No	Normal	PEX1	Chr7	c.357+1G>T c.2626G>A	- p.Gly876Arg	0.000016 -	P VUS	PVS1+PM2+PP3 PM2+PM3+PP3	Heterozygous Heterozygous
P419	Profound	No	Yes	No	No	No	No	No	No	No	Yes	No	No	No	Normal	CSPP1	Chr8	c.2527_2528delAT	p.Met843Glufs*25	0.000004023	LP	PVS1+PM2	Homozygous
P421	Severe	Yes	No	No	No	No	No	No	No	No	No	No	No	No	Normal	MECP2	ChrX	c.917G>A	p.Arg306His	-	P	PM2+PP3+PS1+PS2	Heterozygous
P422	Mild	Yes	No	No	No	No	No	No	No	No	No	No	No	No	Enlarged cisterna magna	TRIP12	Chr2	c.4814_4815del	p.Val1605Aspfs*16	-	P	PVS1+PS2+PM2_Supporting	Heterozygous
P424	Severe	No	No	No	No	Yes	No	No	No	No	Yes	Yes	No	No	Abnormal neuronal migration, Abnormal myelination	FOXG1	Chr14	c.506del	p.Gly169Alafs*23	-	P	PVS1+PS2+PS4_Supporting	Heterozygous
P425	Severe	No	No	No	No	No	No	No	No	No	No	No	No	No	Normal	TCF4	Chr18	c.662del	p.His221Leufs*13	-	P	PVS1+PS2+PM2_Supporting	Heterozygous
P428	Mild	No	No	No	No	No	No	No	No	No	No	No	No	No	Abnormal brain development	GALC	Chr14	c.1901T>C c.583-1G>A	p.Leu634Ser -	0.0049 -	LP P	PS1+PM3+PP3 PVS1+PM2+PP5+PP3	Heterozygous Heterozygous
P429	Moderate	No	No	No	No	No	No	No	No	No	No	No	No	No	Normal	ADCY5	Chr3	c.1252C>T	p.Arg418Trp	-	P	PS1+PS2+PM1+PM2+PP3	Heterozygous
P433	Profound	No	No	No	No	Yes	No	No	No	No	No	No	No	No	Abnormal myelination, Corpus callosum	VPS13B	Chr8	loss2(exon:30) 113 bp	-	-	P	PVS1+PM2+PM3_Supporting	Homozygous
P434	Mild	Yes	No	No	No	No	No	No	No	No	No	No	No	No	Abnormal brain development	ARSA	Chr22	c.193delT c.433C>T	p.Tyr65Thrfs*15 p.Arg145Stop,365	- 0.000006573	P P	PVS1+PM2+PM3 PVS1+PM2+PP3	Heterozygous Heterozygous

## Sheet: eTable 3
eTable 3 CNVs detected by trio-WES
Patient No.	Severity	Family medical history	Craniofacial	Abnormality of the musculoskeletal system	Skin abnormalities	Organ abnormality	Abnormality of the genitourinary system	Dysarthria	Hypotonia	Cerebellar ataxia	Abnormality of eye movement	Malnutrition	Autism Spectrum Disorder	Epilepsy	MRI	CNV type	Fragment size(Mbp)	chromosome	Position
P143	Severe	No	Yes	No	No	No	No	No	No	No	No	No	No	No	Normal	Duplication	exon34dup	Chr5	exon34dup(TRIO)
P145	Moderate	No	No	No	No	No	No	No	No	No	No	No	Yes	No	Normal	Duplication	1.21	Chr16	p13.11(15029951-16236990)
P149	Moderate	No	Yes	No	No	No	No	No	No	No	No	No	No	No	Normal	Deletion	1.432	Chr7	q11.23(73303398-74735532)
P150	Severe	No	Yes	No	No	No	No	No	No	No	No	Yes	No	No	Normal	Deletion	5.55	Chr15	q11.2-q13.1(22767778-28312849)
P151	Mild	No	No	No	No	No	No	No	No	No	No	No	No	No	Abnormal myelination	Deletion	10.708	Chr18	p11.32-p11.22(163308-10871415)
P178	Severe	No	No	No	No	No	No	No	No	No	No	No	No	No	Abnormal myelination, Enlarged cisterna magna	Duplication	281kb	ChrX	q28(153128117-153409869)
P187	Mild	No	No	No	No	No	No	No	No	No	No	No	Yes	No	Cerebral ventricle	Deletion	4.008	Chr22	q13.31-q13.33(46773927-50782310)
P190	Mild	No	Yes	No	No	No	No	No	No	No	No	No	No	No	Normal	Deletion Duplication	1.92 2.85	Chr5 Chr17	q35.3(179343767-181260855) q25.3(80248130-80248130)
P204	Severe	No	Yes	Yes	Yes	Yes	No	No	No	No	No	No	No	No	Abnormal myelination	Deletion	1.429	Chr7	q11.23(73303398-74732662)
P212	Mild	Yes	Yes	No	No	Yes	No	No	No	No	No	Yes	No	No	Normal	Deletion Duplication	3.461 6.068	Chr5 Chr22	p15.33(140308-3601040) q13.31-13.33(44714591-50782310)
P242	Mild	No	No	No	No	No	No	No	No	No	No	No	No	No	Abnormal brain development, Abnormal myelination, Enlarged cisterna magna	Deletion	7.03	Chr6	q14.1-q15(82173367-89204694)
P247	Moderate	No	No	No	No	No	No	No	No	No	No	No	No	No	Normal	Deletion	5.017	Chr15	q11.2-q13.1(23304444-28321448)
P251	Moderate	No	Yes	No	No	No	No	No	Yes	No	No	No	No	Yes	Abnormal brain development, Abnormal myelination	Deletion	5.83	Chr15	q11.2-q13.1(22462034-28293022)
P257	Profound	No	Yes	No	No	Yes	No	No	Yes	No	No	No	No	No	Normal	Duplication	3.706	Chr17	p11.2(16761425-20467470)
P275	Severe	No	Yes	No	No	Yes	No	No	Yes	No	No	No	No	No	Abnormal neuronal migration, Corpus callosum	Deletion	3.54	Chr17	p11.2(16923996-20460443)
P278	Mild	No	Yes	No	No	No	No	Yes	Yes	No	No	No	No	No	Normal	Deletion	6.86	Chr2	q37.2-q37.3(235035003-241899330)
P308	Mild	No	No	No	No	No	No	No	No	No	No	No	No	No	Abnormal myelination	Duplication	155.211	ChrX	p22.33-q28(334322-155545276)
P322	Moderate	No	Yes	No	No	No	No	No	No	No	No	No	No	No	Abnormal myelination, Corpus callosum	Deletion	7.235	Chr22	q13.2-q13.33(43572985-50808469)
P325	Severe	No	Yes	No	Yes	Yes	Yes	No	No	No	No	No	No	No	Abnormal neuronal migration, Abnormal myelination, Corpus callosum	Deletion	1.74	Chr21	q22.11(31873675-33613606)
P326	Moderate	No	No	No	No	No	No	No	No	No	No	No	No	No	Abnormal brain development	Duplication	3.729	Chr22	q11.1-q11.21(16590874-20319993)
P332	Profound	Yes	No	No	No	Yes	No	No	No	No	No	No	No	Yes	Abnormal neuronal migration	Deletion	1.409	Chr17	p13.3-p13.2(2419950-3829365)
P336	Severe	No	Yes	No	No	No	No	No	No	No	No	No	No	No	Abnormal myelination	Deletion	1.493	Chr2	q11.2(96114777-97607969)
P341	Profound	No	No	No	No	No	No	No	Yes	No	No	No	No	No	Abnormal myelination	Deletion	1.495	Chr16	p13.11(14779387-16274093)
P349	Severe	No	Yes	No	Yes	No	No	No	No	No	No	No	No	No	Abnormal myelination, Cerebral ventricle	Duplication	39.0286	Chr9	p24.3-p12(121447-39149997)
P351	Severe	No	No	No	No	No	No	No	No	No	No	No	No	No	Normal	Deletion	4.973	Chr15	q11.2-q13.1(23326915-28299518)
P352	Profound	No	Yes	No	No	No	No	No	No	No	No	No	No	No	Abnormal myelination	Duplication	0.428	ChrX	q28(153765498-154193647)
P402	Severe	No	No	No	No	Yes	No	No	No	No	No	No	No	No	Normal	Deletion	1.48	Chr7	q11.23q11.23(72717592-74197975)
P420	Moderate	No	No	No	No	No	No	No	No	No	No	No	No	No	Normal	Deletion	529.73 Kb	Chr16	p11.2p11.2(2967504 9-30204776)
P431	Severe	No	No	No	No	No	No	No	No	No	No	Yes	No	No	Abnormal myelination	Duplication	>83.26Kb	ChrX	q22.2( 102962272-103045526)
P432	Severe	Yes	No	No	No	No	No	No	No	No	No	Yes	No	No	Normal	Deletion	4.47	Chr18	q21.2q21.31(50242336-54712806)

## Sheet: eTable 4
eTable 4 CNVs detected by CNV-seq
Patient No.	Severity	Family medical history	Craniofacial	Abnormality of the musculoskeletal system	Skin abnormalities	Organ abnormality	Abnormality of the genitourinary system	Dysarthria	Hypotonia	Cerebellar ataxia	Abnormality of eye movement	Malnutrition	Autism Spectrum Disorder	Epilepsy	MRI	CNV type	Fragment size(Mbp)	chromosome	Position
P4	Severe	No	No	No	No	No	No	No	No	No	No	No	Yes	Yes	Abnormal myelination, Corpus callosum	Deletion	4.99	Chr15	q11.2-13.1(23605101-28595959)
P10	Profound	No	No	No	No	No	No	No	No	No	No	No	Yes	No	Abnormal myelination	Deletion	9.76	Chr4	q13.3-q21.22(74349654-84112140)
P20	Mild	No	No	No	No	No	No	No	Yes	No	No	No	No	No	Abnormal signals in the basal ganglia region	Deletion Duplication	10.99 3.163	Chr18 Chr18	p11.32-p11.21(158699-11148588) p11.21(11689564-14852480)
P22	Moderate	No	Yes	No	No	No	No	No	Yes	No	No	No	No	No	Normal	Deletion	3.348	ChrX	q22.2-q22.3(102643398-105991320)
P44	Severe	No	Yes	No	Yes	No	Yes	No	No	Yes	No	No	No	No	Abnormal myelination, Cerebral ventricle	Deletion Duplication	3.312 20.611	Chr6 Chr8	q27(167602379-170914077) p23.3-p21.3(10000-20621060)
P68	Severe	No	No	No	No	No	No	No	No	No	No	No	No	No	Normal	Deletion	4.659	Chr22	q13.31-q13.33(46585369-51244567)
P74	Profound	No	No	No	No	No	No	No	No	No	No	No	Yes	No	Normal	Duplication	0.586	Chr15	q11.2(22747200-23333041)
P88	Moderate	No	Yes	No	Yes	No	No	No	Yes	Yes	No	Yes	No	No	Cerebral ventricle, Corpus callosum	Deletion Duplication	16.061 18.333	Chr5 Chr5	p15.33-p15.1(10000-16070603) p15.1-p13.2(16070603-34403566)
P95	Moderate	No	No	No	No	No	No	No	No	No	No	No	No	No	Normal	Deletion	1.761	Chr7	q11.23(73200272-74960787)
P100	Moderate	Yes	Yes	No	Yes	No	No	No	No	No	No	No	No	No	Normal	Deletion	1.419	Chr17	q11.2(29000164-30419085)
P103	Severe	No	Yes	No	Yes	No	No	No	No	No	No	No	No	No	Abnormal myelination	Deletion Duplication	7.82 14.84	Chr8 Chr8	p23.3-p23.1(170099-7985375) p23.1-p21.2(7985375-23380802)
P104	Moderate	No	Yes	No	No	No	No	No	No	No	No	No	No	No	Abnormal myelination	Deletion	10.119	Chr2	q32.2-q33.1(191867164-201986342)
P112	Moderate	No	Yes	No	No	Yes	No	No	Yes	No	No	No	No	No	Cerebral ventricle, Enlarged cisterna magna	Deletion	3.622	Chr17	p11.2(16704316-20326023)
P131	Severe	Yes	Yes	Yes	Yes	Yes	No	No	Yes	No	No	No	No	No	Abnormal brain development, Cerebellar	Deletion	5.84	Chr10	q26.2-q26.3(129585241-135424902)
P137	Severe	No	No	No	No	No	No	No	Yes	No	No	No	No	No	Abnormal neuronal migration, Corpus callosum	Duplication	3.141	Chr22	q11.21(18788688-21929224)
P145	Moderate	No	No	No	No	No	No	No	No	No	No	No	Yes	No	Normal	Duplication	1.68	Chr16	p13.11(14885998-16565748)
P149	Moderate	No	Yes	No	No	No	No	No	No	No	No	No	No	No	Normal	Deletion	1.501	Chr7	q11.23(72654339-74155348)
P150	Severe	No	Yes	No	No	No	No	No	No	No	No	Yes	No	No	Normal	Deletion	6.37	Chr15	q11.2-q13.1(22646193-29019579)
P151	Mild	No	No	No	No	No	No	No	No	No	No	No	No	No	Abnormal myelination	Deletion	10.851	Chr18	p11.32-p11.22(10000-10860633)
P173	Moderate	Yes	No	No	Yes	No	No	No	No	No	No	No	No	No	Abnormal neuronal migration	Deletion	12.7	Chr5	p15.33-p15.2(10000-12710476)
P177	Severe	No	Yes	No	No	No	No	No	No	No	No	No	No	No	Normal	Deletion	4.24	Chr2	q37.3(238947576-243189373)
P187	Mild	No	No	No	No	No	No	No	No	No	No	No	Yes	No	Cerebral ventricle	Deletion	4.079	Chr22	q13.31-q13.33(47165278-51244567)
P190	Mild	No	Yes	No	No	No	No	No	No	No	No	No	No	No	Normal	Deletion Duplication	1.98 2.98	Chr5 Chr17	q35.3(178725554-180705287) q25.3(78214293-81195210)
P204	Severe	No	Yes	Yes	Yes	Yes	No	No	No	No	No	No	No	No	Abnormal myelination	Deletion	1.461	Chr7	q11.23(72654339-74115321)
P212	Mild	Yes	Yes	No	No	Yes	No	No	No	No	No	Yes	No	No	Normal	Deletion Duplication	5 6.479	Chr5 Chr22	p15.33-p15.32(10000-5010187) q13.31-q13.33(44765653-51244567)
P216	Severe	No	Yes	No	No	No	No	No	No	No	Yes	Yes	No	No	Abnormal brain development	Deletion	1.4	Chr21	q22.13(38275980-39675854)
P221	Severe	No	No	No	Yes	No	No	No	No	No	No	No	Yes	No	Abnormal myelination	Deletion	0.6	Chr15	q13.3(31989453-32589455)
P238	Moderate	No	No	No	Yes	Yes	No	No	No	No	No	No	No	No	Normal	Deletion	3.102	Chr12	p12.1(23096692-26198582)
P242	Mild	No	No	No	No	No	No	No	No	No	No	No	No	No	Abnormal brain development, Abnormal myelination, Enlarged cisterna magna	Deletion	7.04	Chr6	q14.1-q15(82879797-89920207)
P247	Moderate	No	No	No	No	No	No	No	No	No	No	No	No	No	Normal	Deletion	5.215	Chr15	q11.2-q13.1(23604814-28819772)
P251	Moderate	No	Yes	No	No	No	No	No	Yes	No	No	No	No	Yes	Abnormal brain development, Abnormal myelination	Deletion	6.13	Chr15	q11.2-q13.1(22646193-28779811)
P257	Profound	No	Yes	No	No	Yes	No	No	Yes	No	No	No	No	No	Normal	Duplication	3.782	Chr17	p11.2(16644287-20426071)
P262	Mild	No	Yes	No	No	No	No	No	No	No	No	No	No	No	Normal	Deletion	6.5	Chr2	q32.3-q33.1(195026907-201526379)
P269	Moderate	No	No	No	No	No	No	No	No	No	No	No	No	No	Abnormal myelination, Corpus callosum	Deletion	5.295	Chr15	q11.2-q13.1(23564853-28859733)
P275	Severe	No	Yes	No	No	Yes	No	No	Yes	No	No	No	No	No	Abnormal neuronal migration, Corpus callosum	Deletion	3.68	Chr17	p11.2(16744334-20426071)
P278	Mild	No	Yes	No	No	No	No	Yes	Yes	No	No	No	No	No	Normal	Deletion	7.39	Chr2	q37.2-q37.3(235676066-243062592)
P285	Severe	No	No	No	No	No	No	No	No	No	No	No	No	Yes	Normal	Deletion	1.7	Chr16	p13.12-p13.11(14786013-16485760)
P298	Severe	No	No	No	No	No	No	No	No	No	No	No	No	No	Abnormal neuronal migration	Duplication	34.8	Chr12	p13.33-12p11.1(60000-34856695)
P300	Severe	No	No	No	No	No	No	No	Yes	No	No	No	No	No	Abnormal myelination	Deletion	6.72	Chr15	q21.2-q21.3(51149526-57869551)
P301	Mild	No	No	No	No	No	No	No	Yes	No	No	No	No	No	Enlarged cisterna magna	Deletion	8.278	Chr3	p14.2-p13(62790768-71069197)
P308	Mild	No	No	No	No	No	No	No	No	No	No	No	No	No	Abnormal myelination	Duplication	152.222	ChrX	p22.33-q28(2698833-154921317)
P322	Moderate	No	Yes	No	No	No	No	No	No	No	No	No	No	No	Abnormal myelination, Corpus callosum	Deletion	7.235	Chr22	q13.2-q13.33(43572985-50808469)
P325	Severe	No	Yes	No	Yes	Yes	Yes	No	No	No	No	No	No	No	Abnormal neuronal migration, Abnormal myelination, Corpus callosum	Deletion	1.74	Chr21	q22.11(33216434-34936279)
P326	Moderate	No	No	No	No	No	No	No	No	No	No	No	No	No	Abnormal brain development	Duplication	5.153	Chr22	q11.1-q11.21(15154318-20307739)
P332	Profound	Yes	No	No	No	Yes	No	No	No	No	No	No	No	Yes	Abnormal neuronal migration	Deletion	1.42	Chr17	p13.3-p13.2(2409605-3830063)
P336	Severe	No	Yes	No	No	No	No	No	No	No	No	No	No	No	Abnormal myelination	Deletion	1.532	chr2	q11.2(96077951-97609612)
P341	Profound	No	No	No	No	No	No	No	Yes	No	No	No	No	No	Abnormal myelination	Deletion	1.921	Chr16	p13.11(14755191-16675867)
P343	Profound	No	Yes	No	No	No	No	No	No	No	No	No	No	No	Abnormal brain development, Abnormal myelination	Duplication	2.22	Chr22	22q11.21 (Chr22:18889588-21109894) ×3
P349	Severe	No	Yes	No	Yes	No	No	No	No	No	No	No	No	No	Myelination disorders, Cerebral ventricle	Duplication	39.236	Chr9	p24.3-p12(169984-39406164)
P351	Severe	No	No	No	No	No	No	No	No	No	No	No	No	No	Normal	Deletion	5.45	Chr15	q11.2q13.1(23146071-28596280)
P352	Profound	No	Yes	No	No	No	No	No	No	No	No	No	No	No	Abnormal myelination	Duplication	0.54	ChrX	q28(153751824-154291604)
P360	Profound	No	Yes	No	Yes	No	No	No	Yes	No	No	No	No	No	Normal	Deletion	>5.56	Chr15	q11.2q13.1(23006221-28566579)
P361	Mild	No	Yes	Yes	Yes	Yes	No	No	Yes	No	No	Yes	No	No	Normal	Deletion	4.75	Chr15	q11.2q13.1(23810930-28566579)
P367	Profound	No	No	No	No	Yes	No	No	No	No	No	No	No	Yes	Normal	Deletion Duplication	>2.4 >1.4	Chr12 Chr17	p13.33(394622-2800365) q25.3(79477716-80900339)
P376	Severe	No	No	No	No	No	No	No	No	No	No	No	No	No	Normal	Deletion	81.79 Kb	Chr22	q13.33q13.33(51138708-51220495)
P380	Profound	Yes	No	No	No	No	No	No	Yes	No	No	Yes	No	No	Abnormal myelination, Corpus callosum	Deletion	8.17	Chr22	q13.33q13.2(43011251-51183635)
P383	Moderate	No	No	No	No	No	No	No	No	No	Yes	Yes	No	No	Normal	Duplication	＞2.997	Chr17	p11.2(16842861-19839743)
P392	Moderate	No	No	No	No	No	No	No	Yes	No	No	No	No	No	Normal	Deletion	174kb	Chr9	p24.2p24.2(2549159-2723159)
P398	Moderate	No	No	No	No	No	No	No	No	No	No	Yes	No	No	Enlarged cisterna magna	Deletion	>18.04	Chr1	q42q44(229567246-247611806)
P401	Moderate	No	Yes	No	Yes	No	No	No	No	No	No	No	No	No	Normal	Deletion	>12.07	Chr10	p14p15.3(92997-12162887)
P402	Severe	No	No	No	No	Yes	No	No	No	No	No	No	No	No	Normal	Deletion	1.51	Chr7	q11.23q11.23(72646746-74152368)
P420	Moderate	No	No	No	No	No	No	No	No	No	No	No	No	No	Normal	Deletion	634.74Kb	Chr16	p11.2p11.2(29571179-30205918)
P431	Severe	No	No	No	No	No	No	No	No	No	No	Yes	No	No	Abnormal myelination	Duplication	>83.26Kb 重复	ChrX	q22.2(102962272-103045526)
P432	Severe	Yes	No	No	No	No	No	No	No	No	No	Yes	No	No	Normal	Deletion	4.47	Chr18	q21.2q21.31(50242336-54712806)

## Sheet: eTable 5
eTable 5 The connection between the number of phenotypes and the number of variants
The number of phenotype	Positive(%)	P value(Fisher)
1	76/142(54)	-
2	72/113(64)	0.13
3-4	64/94(68)	0.03
5-7	15/18(83)	0.02
P value: Compared with single phenotype.

## Sheet: eTable 6
eTable 6 GO enrichment analysis results
	ONTOLOGY	ID	Description	GeneRatio	BgRatio	pvalue	p.adjust	qvalue	geneID	Count
GO:0016570	BP	GO:0016570	histone modification	20/154	475/18614	2.50136e-09	3.71029e-06	3.07273e-06	ACTB/ASXL1/AUTS2/CTNNB1/DYRK1A/EHMT1/EP300/GATAD2B/KANSL1/KAT6A/KDM3B/KMT2B/KMT2D/KMT5B/MECP2/NSD1/SETD1A/SMARCB1/TRIP12/WAC	20
GO:0050804	BP	GO:0050804	modulation of chemical synaptic transmission	20/154	487/18614	3.82684e-09	3.71029e-06	3.07273e-06	ADNP/CASK/DLG4/GRIA2/GRIN1/GRIN2B/IQSEC2/KCNB1/LAMA2/MAP1B/MECP2/NALCN/NEUROD2/PLA2G6/RAB3GAP1/SNX14/STXBP1/SYNGAP1/UBE3A/VAMP2	20
GO:0099177	BP	GO:0099177	regulation of trans-synaptic signaling	20/154	488/18614	3.96257e-09	3.71029e-06	3.07273e-06	ADNP/CASK/DLG4/GRIA2/GRIN1/GRIN2B/IQSEC2/KCNB1/LAMA2/MAP1B/MECP2/NALCN/NEUROD2/PLA2G6/RAB3GAP1/SNX14/STXBP1/SYNGAP1/UBE3A/VAMP2	20
GO:0006338	BP	GO:0006338	chromatin remodeling	18/154	402/18614	6.43978e-09	4.52234e-06	3.74524e-06	ACTB/ARID2/ATRX/CHD8/DNMT3A/DYRK1A/EHMT1/EP300/GATAD2B/H3-3A/KAT6A/KMT2D/MECP2/RERE/SATB2/SMARCA2/SMARCB1/TRIP12	18
GO:0034968	BP	GO:0034968	histone lysine methylation	10/154	104/18614	1.50247e-08	8.44088e-06	6.99044e-06	AUTS2/CTNNB1/EHMT1/KANSL1/KMT2B/KMT2D/KMT5B/MECP2/SETD1A/SMARCB1	10
GO:0022836	MF	GO:0022836	gated channel activity	15/151	308/18369	3.84776e-08	8.88832e-06	7.04747e-06	CACNA1C/CACNA1G/CLCN4/GABRB2/GABRG2/GRIA2/GRIN1/GRIN2B/ITPR1/KCNB1/KCNQ2/KCNQ3/NALCN/RYR1/SCN2A	15
GO:0022839	MF	GO:0022839	monoatomic ion gated channel activity	15/151	308/18369	3.84776e-08	8.88832e-06	7.04747e-06	CACNA1C/CACNA1G/CLCN4/GABRB2/GABRG2/GRIA2/GRIN1/GRIN2B/ITPR1/KCNB1/KCNQ2/KCNQ3/NALCN/RYR1/SCN2A	15
GO:0018027	BP	GO:0018027	peptidyl-lysine dimethylation	6/154	24/18614	3.46117e-08	1.6204e-05	1.34196e-05	EHMT1/KMT2B/KMT2D/KMT5B/SETD1A/SMARCB1	6
GO:0050890	BP	GO:0050890	cognition	15/154	317/18614	6.16712e-08	2.3573e-05	1.95224e-05	ADNP/AFF2/DLG4/EP300/GRIN1/GRIN2B/MECP2/NEUROD2/PLA2G6/SCN2A/SHROOM4/SYNGAP1/TH/UBE3A/VLDLR	15
GO:0007611	BP	GO:0007611	learning or memory	14/154	276/18614	7.37996e-08	2.3573e-05	1.95224e-05	ADNP/AFF2/DLG4/EP300/GRIN1/GRIN2B/MECP2/NEUROD2/PLA2G6/SCN2A/SYNGAP1/TH/UBE3A/VLDLR	14
GO:0018022	BP	GO:0018022	peptidyl-lysine methylation	10/154	123/18614	7.55276e-08	2.3573e-05	1.95224e-05	AUTS2/CTNNB1/EHMT1/KANSL1/KMT2B/KMT2D/KMT5B/MECP2/SETD1A/SMARCB1	10
GO:0016363	CC	GO:0016363	nuclear matrix	10/154	127/19518	6.61866e-08	2.45552e-05	1.71388e-05	ACTB/ARID2/BCL11A/CASK/DNMT3A/ERCC8/KIF4A/SATB2/SMARCB1/SMC1A	10
GO:0099572	CC	GO:0099572	postsynaptic specialization	15/154	364/19518	2.02429e-07	3.24892e-05	2.26765e-05	ARHGEF9/BCL11A/CACNA1C/CTNNB1/DLG4/GABRB2/GABRG2/GRIA2/GRIN1/GRIN2B/HNRNPH2/ITPR1/KCNB1/MAP1B/SYNGAP1	15
GO:0034399	CC	GO:0034399	nuclear periphery	10/154	147/19518	2.62716e-07	3.24892e-05	2.26765e-05	ACTB/ARID2/BCL11A/CASK/DNMT3A/ERCC8/KIF4A/SATB2/SMARCB1/SMC1A	10
GO:0016571	BP	GO:0016571	histone methylation	10/154	133/18614	1.58317e-07	4.44713e-05	3.68296e-05	AUTS2/CTNNB1/EHMT1/KANSL1/KMT2B/KMT2D/KMT5B/MECP2/SETD1A/SMARCB1	10
GO:0005244	MF	GO:0005244	voltage-gated monoatomic ion channel activity	11/151	189/18369	4.69966e-07	5.4281e-05	4.30389e-05	CACNA1C/CACNA1G/CLCN4/GRIN1/GRIN2B/KCNB1/KCNQ2/KCNQ3/NALCN/RYR1/SCN2A	11
GO:0022832	MF	GO:0022832	voltage-gated channel activity	11/151	189/18369	4.69966e-07	5.4281e-05	4.30389e-05	CACNA1C/CACNA1G/CLCN4/GRIN1/GRIN2B/KCNB1/KCNQ2/KCNQ3/NALCN/RYR1/SCN2A	11
GO:0044304	CC	GO:0044304	main axon	7/154	64/19518	7.076e-07	5.55738e-05	3.87889e-05	DLG4/GJC2/KCNQ2/KCNQ3/MAP1B/SCN2A/TUBB4A	7
GO:0034702	CC	GO:0034702	ion channel complex	13/154	299/19518	7.48974e-07	5.55738e-05	3.87889e-05	CACNA1C/CACNA1G/DLG4/GABRB2/GABRG2/GRIA2/GRIN1/GRIN2B/KCNB1/KCNQ2/KCNQ3/RYR1/SCN2A	13
GO:0005516	MF	GO:0005516	calmodulin binding	11/151	200/18369	8.24217e-07	7.61577e-05	6.03848e-05	ATP2B3/CACNA1C/CASK/GRIN1/KCNQ2/KCNQ3/PLA2G6/RYR1/SPTAN1/TTN/VAMP2	11
GO:0006479	BP	GO:0006479	protein methylation	11/154	182/18614	3.44992e-07	8.07569e-05	6.68801e-05	AUTS2/CTNNB1/DNMT3A/EHMT1/KANSL1/KMT2B/KMT2D/KMT5B/MECP2/SETD1A/SMARCB1	11
GO:0008213	BP	GO:0008213	protein alkylation	11/154	182/18614	3.44992e-07	8.07569e-05	6.68801e-05	AUTS2/CTNNB1/DNMT3A/EHMT1/KANSL1/KMT2B/KMT2D/KMT5B/MECP2/SETD1A/SMARCB1	11
GO:0018205	BP	GO:0018205	peptidyl-lysine modification	15/154	374/18614	5.18456e-07	0.000112026	9.27764e-05	ACTB/AUTS2/BCL11A/CTNNB1/EHMT1/EP300/KANSL1/KAT6A/KMT2B/KMT2D/KMT5B/MECP2/SETD1A/SMARCB1/ZMIZ1	15
GO:0043025	CC	GO:0043025	neuronal cell body	16/154	500/19518	2.24491e-06	0.00013881	9.68854e-05	ADNP/CACNA1C/DDC/FBXW11/GDI1/GJC2/GRIA2/KCNB1/MAP1B/MAST1/PMM2/PURA/TH/TUBB3/TUBB4A/UPF3B	16
GO:0097060	CC	GO:0097060	synaptic membrane	14/154	390/19518	2.67976e-06	0.000142027	9.9131e-05	ATP2B3/CACNA1C/CASK/CTNNB1/DLG4/GABBR2/GABRB2/GABRG2/GRIA2/GRIN1/GRIN2B/KCNB1/SCN2A/STXBP1	14
GO:0015267	MF	GO:0015267	channel activity	16/151	478/18369	2.09849e-06	0.000142285	0.000112816	CACNA1C/CACNA1G/CLCN4/GABRB2/GABRG2/GJC2/GRIA2/GRIN1/GRIN2B/ITPR1/KCNB1/KCNQ2/KCNQ3/NALCN/RYR1/SCN2A	16
GO:0022803	MF	GO:0022803	passive transmembrane transporter activity	16/151	479/18369	2.15583e-06	0.000142285	0.000112816	CACNA1C/CACNA1G/CLCN4/GABRB2/GABRG2/GJC2/GRIA2/GRIN1/GRIN2B/ITPR1/KCNB1/KCNQ2/KCNQ3/NALCN/RYR1/SCN2A	16
GO:0016514	CC	GO:0016514	SWI/SNF complex	5/154	30/19518	3.48186e-06	0.000161471	0.000112702	ACTB/ARID2/BCL11A/SMARCA2/SMARCB1	5
GO:0005216	MF	GO:0005216	monoatomic ion channel activity	15/151	432/18369	2.85059e-06	0.000164621	0.000130527	CACNA1C/CACNA1G/CLCN4/GABRB2/GABRG2/GRIA2/GRIN1/GRIN2B/ITPR1/KCNB1/KCNQ2/KCNQ3/NALCN/RYR1/SCN2A	15
GO:0018024	MF	GO:0018024	histone lysine N-methyltransferase activity	6/151	50/18369	3.29359e-06	0.000169071	0.000134055	EHMT1/KMT2B/KMT2D/KMT5B/NSD1/SETD1A	6
GO:0003713	MF	GO:0003713	transcription coactivator activity	12/151	282/18369	3.81993e-06	0.000176481	0.00013993	ASXL1/CTNNB1/DYRK1A/EP300/KAT6A/KMT2D/MED12/RERE/SMARCA2/SMARCB1/UBE3A/ZMIZ1	12
GO:0048167	BP	GO:0048167	regulation of synaptic plasticity	11/154	209/18614	1.35954e-06	0.000272781	0.000225908	DLG4/GRIN1/GRIN2B/KCNB1/MAP1B/MECP2/NEUROD2/RAB3GAP1/STXBP1/SYNGAP1/VAMP2	11
GO:0050808	BP	GO:0050808	synapse organization	16/154	466/18614	1.65596e-06	0.000310106	0.000256819	ACTB/ADNP/ARHGEF9/CTNNB1/DLG4/FRMPD4/GABRB2/GABRG2/GRIN2B/KIF1A/MAP1B/MECP2/NEUROD2/NFIA/SYNGAP1/UBE3A	16
GO:0008013	MF	GO:0008013	beta-catenin binding	7/151	88/18369	8.02651e-06	0.000337113	0.000267294	ADNP/CHD8/CTNNB1/EP300/MED12/SETD1A/TCF4	7
GO:0016279	MF	GO:0016279	protein-lysine N-methyltransferase activity	6/151	60/18369	9.69838e-06	0.000355646	0.000281988	EHMT1/KMT2B/KMT2D/KMT5B/NSD1/SETD1A	6
GO:0016278	MF	GO:0016278	lysine N-methyltransferase activity	6/151	61/18369	1.0684e-05	0.000355646	0.000281988	EHMT1/KMT2B/KMT2D/KMT5B/NSD1/SETD1A	6
GO:0008276	MF	GO:0008276	protein methyltransferase activity	7/151	92/18369	1.07771e-05	0.000355646	0.000281988	DNMT3A/EHMT1/KMT2B/KMT2D/KMT5B/NSD1/SETD1A	7
GO:0070603	CC	GO:0070603	SWI/SNF superfamily-type complex	7/154	93/19518	8.91545e-06	0.000367514	0.000256515	ACTB/ARID2/BCL11A/CSNK2A1/GATAD2B/SMARCA2/SMARCB1	7
GO:0050655	BP	GO:0050655	dermatan sulfate proteoglycan metabolic process	4/154	12/18614	2.11817e-06	0.000371872	0.000307971	HEXA/HEXB/IDS/IDUA	4
GO:0043202	CC	GO:0043202	lysosomal lumen	7/154	98/19518	1.25982e-05	0.00044519	0.00031073	ARSA/GALC/HEXA/HEXB/IDS/IDUA/SGSH	7
GO:0098687	CC	GO:0098687	chromosomal region	13/154	390/19518	1.36422e-05	0.00044519	0.00031073	ACTB/ARID2/ATRX/DNMT3A/FBXW11/GATAD2B/H3-3A/KANSL1/KMT5B/PPP1CB/PURA/SMARCB1/SMC1A	13
GO:1902495	CC	GO:1902495	transmembrane transporter complex	13/154	392/19518	1.43997e-05	0.00044519	0.00031073	CACNA1C/CACNA1G/DLG4/GABRB2/GABRG2/GRIA2/GRIN1/GRIN2B/KCNB1/KCNQ2/KCNQ3/RYR1/SCN2A	13
GO:0046873	MF	GO:0046873	metal ion transmembrane transporter activity	14/151	435/18369	1.46255e-05	0.000446691	0.000354177	ATP2B3/CACNA1C/CACNA1G/GRIN1/GRIN2B/ITPR1/KCNB1/KCNQ2/KCNQ3/NALCN/RYR1/SCN2A/SLC6A8/SLC9A6	14
GO:0042054	MF	GO:0042054	histone methyltransferase activity	6/151	65/18369	1.54698e-05	0.000446691	0.000354177	EHMT1/KMT2B/KMT2D/KMT5B/NSD1/SETD1A	6
GO:0014069	CC	GO:0014069	postsynaptic density	12/154	339/19518	1.63742e-05	0.000467295	0.000326159	ARHGEF9/BCL11A/CACNA1C/CTNNB1/DLG4/GRIA2/GRIN1/GRIN2B/HNRNPH2/ITPR1/MAP1B/SYNGAP1	12
GO:0006027	BP	GO:0006027	glycosaminoglycan catabolic process	5/154	28/18614	3.06098e-06	0.000477683	0.000395601	HEXA/HEXB/IDS/IDUA/SGSH	5
GO:2000819	BP	GO:2000819	regulation of nucleotide-excision repair	5/154	28/18614	3.06098e-06	0.000477683	0.000395601	ACTB/ARID2/ERCC8/SMARCA2/SMARCB1	5
GO:0140938	MF	GO:0140938	histone H3 methyltransferase activity	5/151	40/18369	1.83268e-05	0.000498057	0.000394905	EHMT1/KMT2B/KMT2D/NSD1/SETD1A	5
GO:0015085	MF	GO:0015085	calcium ion transmembrane transporter activity	8/151	142/18369	2.29292e-05	0.000588516	0.000466629	ATP2B3/CACNA1C/CACNA1G/GRIN1/GRIN2B/ITPR1/RYR1/SCN2A	8
GO:0032279	CC	GO:0032279	asymmetric synapse	12/154	353/19518	2.44062e-05	0.000646765	0.000451423	ARHGEF9/BCL11A/CACNA1C/CTNNB1/DLG4/GRIA2/GRIN1/GRIN2B/HNRNPH2/ITPR1/MAP1B/SYNGAP1	12
GO:1990351	CC	GO:1990351	transporter complex	13/154	418/19518	2.81963e-05	0.000697388	0.000486756	CACNA1C/CACNA1G/DLG4/GABRB2/GABRG2/GRIA2/GRIN1/GRIN2B/KCNB1/KCNQ2/KCNQ3/RYR1/SCN2A	13
GO:0050905	BP	GO:0050905	neuromuscular process	9/154	157/18614	6.41061e-06	0.000947758	0.0007849	ADCY5/CHD8/COMP/DLG4/HEXA/HEXB/ITPR1/MECP2/SPART	9
